# Supplementary material for: Knockdown of Antisense Noncoding Mitochondrial RNA Reduces Tumorigenicity of Patient-Derived Clear Cell Renal Carcinoma Cells in an Orthotopic Xenograft Mouse Model
Source: Cancers (Basel). 2024 Feb 19;16(4):830. doi: 10.3390/cancers16040830 (PMC10886546; doi:10.3390/cancers16040830)
Supplement: Supplementary file 1 [file cancers-16-00830-s001.zip]

Archive with 9 entries (8 files):
- cancers-2828696-Supplementary Figures/
- cancers-2828696-Supplementary Figures/Supplementary Figure S1.pdf
- cancers-2828696-Supplementary Figures/Supplementary Figure S2.pdf
- cancers-2828696-Supplementary Figures/Supplementary Figure S3.pdf
- cancers-2828696-Supplementary Figures/Supplementary Figure S4 .pdf
- cancers-2828696-Supplementary Figures/Supplementary Figure S5.pdf
- cancers-2828696-Supplementary Figures/Supplementary Figure S6.pdf
- cancers-2828696-Supplementary Figures/Supplementary Figure S7.pdf
- cancers-2828696-Supplementary Figures/Supplementary Figure S8 .pdf
